# Supplementary material for: Impact of Brightness on Choroidal Vascularity Index
Source: J Clin Med. 2024 Feb 10;13(4):1020. doi: 10.3390/jcm13041020 (PMC10889141; doi:10.3390/jcm13041020)
Supplement: Supplementary file 1 [file jcm-13-01020-s001.zip]

Archive with 1 entries (1 files):
- jcm-2771402-supplementary.pdf
